# Supplementary material for: GUTAID: a curated database linking gut microbial antigens to autoimmune mechanisms
Source: Database (Oxford). 2026 Jun 3;2026:baag029. doi: 10.1093/database/baag029 (PMC13231167; doi:10.1093/database/baag029)
Supplement: baag029_Supplemental_Files [file baag029_supplemental_files.zip]

Archive with 2 entries (2 files):
- Supplementary Figure 1.docx
- Supplementary Tables.xlsx
