# Supplementary material for: GUTAID: a curated database linking gut microbial antigens to autoimmune mechanisms
Source: Database (Oxford). 2026 Jun 3;2026:baag029. doi: 10.1093/database/baag029 (PMC13231167; doi:10.1093/database/baag029)
Supplement: baag029_Supplemental_Files [file baag029_supplemental_files.zip › Supplementary Tables.xlsx]

## Sheet: Supplementary Table 1
Supplementary Table 1: Bacterial Antigens and Their Reported Mechanisms of Autoimmunity as Supported by Literature
Bacterium	Antigen(s)	Mechanism Leading to Autoimmunity	Reference 1	Reference 2	Reference 3	Reference 4	Reference 5	Reference 6	Reference 7	Reference 8	Reference 9
Streptococcus pyogenes	M Protein	Molecular mimicry between M protein and heart tissue proteins	https://pubmed.ncbi.nlm.nih.gov/24892819/#:~:text=The%20group%20A%20streptococcus%2C%20Streptococcus,damage%20in%20rheumatic%20heart%20disease.	https://www.sciencedirect.com/science/article/abs/pii/B9780125959612500652	https://www.nature.com/articles/labinvest201093
Mycobacterium tuberculosis	HSP65, HSP70, Lipoarabinomannan (LAM)	Molecular mimicry, immune response to bacterial heat shock proteins	https://onlinelibrary.wiley.com/doi/10.1155/2012/150824	https://www.sciencedirect.com/science/article/abs/pii/S0008874912001232	https://pmc.ncbi.nlm.nih.gov/articles/PMC6534783/#:~:text=The%20predisposition%20of%20HSPs%20to,et%20al.%2C%202005).	https://www.mdpi.com/2076-2607/8/10/1459	https://www.nature.com/articles/srep22486#:~:text=Rheumatoid%20arthritis%20(RA)%20is%20an,RA%20PBMCs%20as%20an%20indicator.	https://watermark.silverchair.com/fty026.pdf?token=AQECAHi208BE49Ooan9kkhW_Ercy7Dm3ZL_9Cf3qfKAc485ysgAAA1YwggNSBgkqhkiG9w0BBwagggNDMIIDPwIBADCCAzgGCSqGSIb3DQEHATAeBglghkgBZQMEAS4wEQQMbmhgRQa-H6AWvEzdAgEQgIIDCXnde60tUndMpne0IbTb7_VHOYondBEoOtVOW-Og56uzZiXiXhhuNwPgJ06UAtmYMeTChaoJB0sh0EWxq-9mbaqdyG0_lZcbPHwK9qjsRhVLcQd-un2oodn08BcF1DCBgCkWYouEOxJUXp9DZvwWda_QvHr1d0WQMjDxa2H7DVJ0Hw0LkScHuUtO5CI-N0z-…
Yersinia enterocolitica	Yop proteins, Lipopolysaccharide (LPS)	Molecular mimicry with thyroid-stimulating hormone receptor (TSHR)	https://www.sciencedirect.com/science/article/pii/S1198743X14640258	https://pmc.ncbi.nlm.nih.gov/articles/PMC10896167/#:~:text=YopE,a%20deleterious%20impact%20on%20infection.	https://pmc.ncbi.nlm.nih.gov/articles/PMC1808711/#:~:text=Infections%20have%20been%20implicated%20in,this%20hypothesis%20has%20been%20inconclusive.	https://pmc.ncbi.nlm.nih.gov/articles/PMC7676966/
Campylobacter jejuni	Ganglioside-like structures (LOS)	Molecular mimicry with human gangliosides	https://academic.oup.com/femspd/article/50/1/27/504829	https://pubmed.ncbi.nlm.nih.gov/15578098/#:~:text=Abstract,induction%20of%20anti%2Dganglioside%20antibodies.	https://pmc.ncbi.nlm.nih.gov/articles/PMC98180/
Helicobacter pylori	CagA, Urease	Molecular mimicry, immune response to bacterial toxins	https://pmc.ncbi.nlm.nih.gov/articles/PMC5473117/#:~:text=Core%20tip:%20Molecular%20mimicry%20between,complications%20is%20an%20open%20problem.	https://www.sciencedirect.com/science/article/pii/S1286457902000850#:~:text=Dynamic%20changes%20in%20the%20actin,3).	https://pubmed.ncbi.nlm.nih.gov/14675413/	https://www.sciencedirect.com/science/article/pii/S1684118220302097#:~:text=In%20the%20recent%20years%2C%20the,the%20validity%20of%20this%20study.	https://www.mdpi.com/2077-0383/12/15/5150
Borrelia burgdorferi	OspA, Decorin-binding protein	Molecular mimicry between OspA and human proteins	https://pubmed.ncbi.nlm.nih.gov/15621562/#:~:text=Lyme%20borreliosis%20is%20due%20to,Lyme%20disease%20will%20be%20discussed.	https://www.nature.com/articles/s41541-022-00429-5#:~:text=This%20molecular%20mimicry%20hypothesis%20predicted,antigens%20they%20are%20presented%20with.	https://pmc.ncbi.nlm.nih.gov/articles/PMC548028/	https://pubmed.ncbi.nlm.nih.gov/2481425/	https://journals.aai.org/jimmunol/article/166/8/5286/70089/Molecular-Mimicry-in-Lyme-Arthritis-Demonstrated	https://www.sciencedirect.com/science/article/abs/pii/S1570963915002071	https://www.sciencedirect.com/science/article/abs/pii/S1570963915002071	https://pubmed.ncbi.nlm.nih.gov/10899883/
Klebsiella pneumoniae	Pullulanase, Nitrogenase reductase	Molecular mimicry with HLA-B27, triggering immune response	https://pubmed.ncbi.nlm.nih.gov/7649265/#:~:text=Molecular%20mimicry%20has%20been%20shown%20between%20two,with%20HLA%2DB27%20(DRED)%20and%20pulA%20(pullulanase)%20enzyme	https://pmc.ncbi.nlm.nih.gov/articles/PMC3678459/#:~:text=9.,the%20current%20medical%20therapeutic%20measures.	https://www.sciencedirect.com/science/article/pii/S1286457900013034#:~:text=pneumoniae%20nitrogenase%20reductase%20DRED%20%5B5,similar%20mechanism%20operates%20in%20RA.	https://pmc.ncbi.nlm.nih.gov/articles/PMC3290812/#:~:text=Antibodies%20to%20Klebsiella%20nitrogenase%20%E2%80%9CQTDRED,%2Dassociated%20arthropathies%20%5B60%5D.
Escherichia coli	hsp60, FimH adhesin	Molecular mimicry, IgG autoantibodies against human mitochondrial Hsp60	https://www.mdpi.com/1422-0067/25/11/5608#:~:text=Moreover%2C%20numerous%20findings%20have%20demonstrated,in%20the%20eye%20%5B117%5D.	https://www.frontiersin.org/journals/immunology/articles/10.3389/fimmu.2023.1284770/full	https://www.frontiersin.org/journals/immunology/articles/10.3389/fimmu.2023.1213467/full
Chlamydia trachomatis	Heat Shock Protein 60 (HSP60)	Molecular mimicry with host tissues, leading to joint inflammation	https://pmc.ncbi.nlm.nih.gov/articles/PMC2726942/#:~:text=Chlamydia%20trachomatis%20(CT)%20infection%20is,the%20extracellular%20space%20and%20circulation.	https://www.sciencedirect.com/science/article/pii/S1355814523005801#:~:text=In%20human%20disease%2C%20elevated%20antibody,in%20the%20homologous%20human%20hsp60.	https://www.sciencedirect.com/science/article/pii/S1355814523005801#:~:text=In%20human%20disease%2C%20elevated%20antibody,in%20the%20homologous%20human%20hsp60.
Salmonella spp.	Flagellin, Outer membrane proteins (OMPs)	Immune response to bacterial flagellin and outer membrane proteins	https://www.gastrojournal.org/article/S0016-5085(21)00633-8/fulltext#:~:text=We%20show%20that%20patients%20with,prognosis%20and%20future%20personalized%20therapies.	https://www.jci.org/articles/view/20295	https://www.nature.com/articles/emm2017172#:~:text=Certain%20Gram%2Dnegative%20bacteria%2C%20such%20as%20Salmonella%2C%20translocate,cytoplasm%20via%20a%20type%20III%20secretory%20system.&text=Flagellin%20is%20the%20major%20determinant%20in%20Crohn's,cells%20and%20flagella%20in%20the%20intestinal%20milieu.	https://www.mdpi.com/1422-0067/17/3/416#:~:text=Lipopolysaccharide%20(LPS)%20is%20a%20major,or%20heterologous%20serotype%20Salmonella%20challenge.	https://bmcmicrobiol.biomedcentral.com/articles/10.1186/1471-2180-10-263
Shigella spp.	Ipa proteins (Invasion plasmid antigens)	Molecular mimicry with host proteins, triggering joint inflammation	https://pmc.ncbi.nlm.nih.gov/articles/PMC2223840/#:~:text=Molecular%20Pathogenesis%20of%20Shigella%20spp.:%20Controlling%20Host,Invasion%2C%20and%20Death%20by%20Type%20III%20Secretion.&text=The%20mxi%2Dspa%20locus%20encodes%20the%20components%20needed,bacterial%20cytoplasm%20into%20the%20host%20cell%20(23).	https://pmc.ncbi.nlm.nih.gov/articles/PMC5364150/	https://www.sciencedirect.com/science/article/pii/S1286457903000935	https://www.embopress.org/doi/full/10.1038/sj.embor.7400753	https://journals.asm.org/doi/full/10.1128/cmr.00032-07
Staphylococcus aureus	Enterotoxins (e.g., SEB)	Superantigen activation of T-cells, leading to excessive immune response	https://pubmed.ncbi.nlm.nih.gov/28880920/#:~:text=Previously%2C%20we%20demonstrated%20that%20staphylococcal,aureus%20pathogenesis.	https://pmc.ncbi.nlm.nih.gov/articles/PMC7150838/#:~:text=A%20SAg%20initially%20binds%20to,on%20T%20cells%20%5B96%5D.	https://journals.sagepub.com/doi/abs/10.3181/00379727-198-43321A	https://pmc.ncbi.nlm.nih.gov/articles/PMC3153285/#:~:text=Abstract,in%20disease%20progression%20and%20therapy.	https://www.frontiersin.org/journals/cellular-and-infection-microbiology/articles/10.3389/fcimb.2012.00052/full	https://www.frontiersin.org/journals/immunology/articles/10.3389/fimmu.2016.00023/full	https://www.frontiersin.org/journals/immunology/articles/10.3389/fimmu.2021.723689/full
Pseudomonas aeruginosa	Exotoxin A	Molecular mimicry with human tissues, leading to vasculitis	https://pubmed.ncbi.nlm.nih.gov/6419320/#:~:text=Abstract,against%20pseudomonas%20disease%20in%20humans.	https://pubmed.ncbi.nlm.nih.gov/16406634/#:~:text=Abstract,the%20infected%20host%20eukaryotic%20cell.	https://www.sciencedirect.com/science/article/pii/S0022283601951952?casa_token=5HDezIBVBV4AAAAA:MHqkv1hOxf8kGhCi-ZyZH4QcK2clqxonE_9GgTe0n9lH0Ld9L0fPzcX_rSPG-oOATumgGD08Lw	https://www.mdpi.com/2073-4409/12/1/195
Porphyromonas gingivalis	Gingipains, Peptidylarginine deiminase (PAD)	Protein citrullination, immune response to modified human proteins	https://pmc.ncbi.nlm.nih.gov/articles/PMC3231999/#:~:text=Specifically%2C%20C5aR%20antagonists%20have%20the,to%20also%20inhibit%20periodontal%20inflammation.	https://journals.asm.org/doi/10.1128/mbio.03787-21#:~:text=Porphyromonas%20gingivalis%2C%20a%20keystone%20pathogen,gingipains%2C%20inactivating%20their%20proteolytic%20activity.	https://www.frontiersin.org/journals/immunology/articles/10.3389/fimmu.2023.1103592/full	https://pmc.ncbi.nlm.nih.gov/articles/PMC10134951/#:~:text=The%20first%20mechanism:%20proteolytic%20enzymes,gingivalis%20to%20penetrate%20the%20tissue.	https://pmc.ncbi.nlm.nih.gov/articles/PMC3930831/#:~:text=Porphyromonas%20gingivalis%20is%20a%20leading,associated%20at%20the%20epidemiological%20level.	https://pmc.ncbi.nlm.nih.gov/articles/PMC9340274/	https://pmc.ncbi.nlm.nih.gov/articles/PMC6780899/#:~:text=The%20PADs%20are%20highly%20conserved,mechanistic%20insights%20into%20RA%20pathogenesis.	https://pubmed.ncbi.nlm.nih.gov/24068934/#:~:text=Recent%20findings%20suggest%20a%20causative,periodontal%20infection%20and%20rheumatoid%20arthritis.
Clostridium difficile	Toxins A and B	Toxin-induced inflammation and immune dysregulation in the gut	https://www.gastrojournal.org/article/S0016-5085(10)00551-2/fulltext#:~:text=Clostridium%20difficile%E2%80%93associated%20disease%20(CDAD,to%20the%20pathogenesis%20of%20CDAD.	https://www.gastrojournal.org/article/S0016-5085(03)00902-8/fulltext	https://www.mdpi.com/2076-2607/12/5/1004#:~:text=Clostridioides%20difficile%20infection%20(CDI)%20is,and%20their%20role%20in%20disease.	https://pmc.ncbi.nlm.nih.gov/articles/PMC11209539/#:~:text=Central%20to%20the%20pathogenesis%20of,for%20treating%20and%20preventing%20CDI.	https://pmc.ncbi.nlm.nih.gov/articles/PMC4885049/	https://pmc.ncbi.nlm.nih.gov/articles/PMC2906822/#:~:text=Both%20toxin%20A%20and%20toxin,damage%20to%20the%20large%20intestine.	https://onlinelibrary.wiley.com/doi/full/10.1002/imt2.200#:~:text=Moreover%2C%20dysbiosis%20induced%20by%20C,difficile.	https://pmc.ncbi.nlm.nih.gov/articles/PMC3500589/#:~:text=Host%20immune%20response%20during%20Clostridium,propagation%20of%20an%20inflammatory%20response.
Desulfovibrio piger	Sulfate-reducing enzymes (desulfoviridin, adenosine-5'-phosphosulfate (APS) reductase)	Sulfate-reducing enzymes promoting gut inflammation and dysbiosis	https://pmc.ncbi.nlm.nih.gov/articles/PMC10383351/	https://www.mdpi.com/2073-4409/9/3/698	https://www.frontiersin.org/journals/immunology/articles/10.3389/fimmu.2022.906258/full	https://link.springer.com/chapter/10.1007/978-981-16-0991-6_7	https://pure.port.ac.uk/ws/portalfiles/portal/8412388/SAMIA_ALKHALIL_432210_FINAL_PhD_Thesis_.BACTERIAL_INVOLVEMENTS_IN_ULCERATIVE_COLITIS.MOLECULAR_AND_MICROBIOLOGICAL_STUDIES.pdf	https://laurentian.scholaris.ca/items/d7b98a4a-0505-4498-9ede-5d526e5ae1d1	https://link.springer.com/article/10.1007/s40588-023-00204-7
Peptostreptococcus spp.	peptidoglycan	Chronic inflammation from bacterial proteins	https://onlinelibrary.wiley.com/doi/full/10.1002/jcla.24897	https://journals.asm.org/doi/abs/10.1128/iai.61.11.4535-4539.1993	https://www.sciencedirect.com/science/article/pii/S0950357989800196
Enterococcus faecalis	Lipoteichoic acid	Triggering of immune response, production of pro-inflammatory cytokines	https://journals.sagepub.com/doi/10.1177/154411130401500506#:~:text=lesions%20involving%20E.-,faecalis.,phases%20of%20the%20inflammatory%20response.	https://www.mdpi.com/1422-0067/25/4/2422	https://hub.hku.hk/bitstream/10722/267385/1/content.pdf?accept=1	https://www.mdpi.com/1422-0067/25/4/2422	https://www.thelancet.com/journals/laninf/article/PIIS1473-3099(02)00226-8/abstract#:~:text=Thus%2C%20LTA%20shares%20with%20endotoxin,septic%20shock%20and%20multiorgan%20failure.
Mycoplasma pneumoniae	Adhesins, Glycolipids	Molecular mimicry with peripheral nerve gangliosides	https://pubmed.ncbi.nlm.nih.gov/7473675/#:~:text=Abstract,pneumoniae%20infection.	https://pmc.ncbi.nlm.nih.gov/articles/PMC9716528/#:~:text=P1,and%20host%20cells%20%5B13%5D.	https://pubmed.ncbi.nlm.nih.gov/7473675/#:~:text=Abstract,pneumoniae%20infection.	https://pubmed.ncbi.nlm.nih.gov/27490360/	https://jamanetwork.com/journals/jama/article-abstract/350762	https://pmc.ncbi.nlm.nih.gov/articles/PMC8936227/	https://www.pnas.org/doi/10.1073/pnas.67.2.590
Klebsiella spp.	Pullulanase, nitrogenase reductase	HLA-B27 molecular mimicry	https://www.sciencedirect.com/science/article/pii/0014579395007607	https://link.springer.com/article/10.1007/BF03342648	https://link.springer.com/chapter/10.1007/978-1-4471-4300-0_16	https://pmc.ncbi.nlm.nih.gov/articles/PMC3290812/
Yersinia pestis	Lipoprotein A	Mimicry with thyroid proteins leading to hyperthyroidism	https://journals.aai.org/jimmunol/article/190/11/5373/86972/Yersinia-enterocolitica-Provides-the-Link-between	https://www.sciencedirect.com/science/article/pii/S0141813017336899	https://www.tandfonline.com/doi/abs/10.1080/08916930410001728074	https://journals.aai.org/jimmunol/article-abstract/158/4/1976/30028/Lipoprotein-from-Yersinia-enterocolitica-contains	https://books.google.com.pk/books?hl=en&lr=&id=hwzU7K7U4OgC&oi=fnd&pg=PA363&dq=yersinia+pestis+lipoprotein+A+molecular+mimicry+in+graves+disease&ots=pilOWYLhmb&sig=fMKplh90ZWgLKczJGE58b3UBQPg&redir_esc=y#v=onepage&q&f=false
Chlamydia pneumoniae	Heat Shock Protein 60 (HSP60)	Molecular mimicry and immune system activation	https://www.sciencedirect.com/science/article/pii/S091450871100133X#:~:text=Moreover%2C%20molecular%20mimicry%20between%20C.%20pneumoniae%20heat,and%20also%20suggests%20a%20role%20in%20the	https://www.ahajournals.org/doi/10.1161/hh1501.094184#:~:text=Chlamydial%20hsp60%20mimics%20the%20ability%20of%20C,LDL%20oxidation%20by%20human%20blood%20mononuclear%20cells.	https://pmc.ncbi.nlm.nih.gov/articles/PMC3631098/#:~:text=The%20present%20study%20aimed%20at,a%20potential%20initiator%20of%20atherosclerosis.	https://pubmed.ncbi.nlm.nih.gov/16460983/	https://pmc.ncbi.nlm.nih.gov/articles/PMC3632020/	https://www.ahajournals.org/doi/10.1161/hh1501.094184
Listeria monocytogenes	Internalin A	host cell invasion	https://pubmed.ncbi.nlm.nih.gov/34704304/	https://pubmed.ncbi.nlm.nih.gov/12526809/#:~:text=Abstract,exploit%20the%20E%2Dcadherin%20system.	https://onlinelibrary.wiley.com/doi/10.1111/j.1462-5822.2009.01293.x#:~:text=The%20food%2Dborne%20Gram%2Dpositive,key%20issues%20of%20listeriosis%20pathophysiology.	https://journals.asm.org/doi/full/10.1128/cmr.00118-13	https://www.waksman.or.jp/wks_trea/downloadfile/WAKSMAN2016.pdf#page=7
Neisseria meningitidis	Porin A	Molecular mimicry with human ribonucleoproteins	https://pubmed.ncbi.nlm.nih.gov/14533820/#:~:text=The%20above%20conclusions%20are%20consistent,Campylobacter%20jejuni%2C%20and%20Helicobacter%20pylori.	https://www.sciencedirect.com/science/article/pii/S1286457900003567#:~:text=7.,and%20switching%20of%20virulence%20phenotypes.	https://pubmed.ncbi.nlm.nih.gov/2503673/#:~:text=Abstract,frame%20on%20the%20opposite%20strand.	https://pubmed.ncbi.nlm.nih.gov/14533820/#:~:text=The%20above%20conclusions%20are%20consistent,Campylobacter%20jejuni%2C%20and%20Helicobacter%20pylori.	https://www.tandfonline.com/doi/full/10.4161/viru.26515
Bordetella pertussis	Adenylate cyclase toxin (AC toxin)	Bystander activation and molecular mimicry with neuronal tissues	https://www.embopress.org/doi/full/10.1038/sj.emboj.7600800	https://www.sciencedirect.com/science/article/pii/S1369527405002055	https://journals.aai.org/jimmunol/article/185/3/1711/39349	https://journals.aai.org/jimmunol/article/175/2/730/36652	https://journals.asm.org/doi/full/10.1128/iai.72.3.1568-1579.2004	https://www.tandfonline.com/doi/abs/10.2217/fmb.09.133	https://link.springer.com/chapter/10.1007/5584_2019_403
Enterococcus gallinarum	Lipoteichoic acid, LPS	Translocation of bacteria into tissues, triggering TLR activation and autoimmunity	https://www.frontiersin.org/journals/immunology/articles/10.3389/fimmu.2022.919792/full	https://www.sciencedirect.com/science/article/pii/S2589909020300459	https://pmc.ncbi.nlm.nih.gov/articles/PMC8193979/	https://www.degruyter.com/document/doi/10.2478/rir-2023-0027/html	https://www.proquest.com/openview/6c614575e02dcf95e70f4d8f9c66481a/1?cbl=18750&diss=y&pq-origsite=gscholar
Lactobacillus reuteri	Surface proteins	Promotes Th17 cell development and leaky gut, contributing to autoimmune progression	https://www.frontiersin.org/journals/microbiology/articles/10.3389/fmicb.2017.00321/full	https://www.frontiersin.org/journals/immunology/articles/10.3389/fimmu.2023.1228754/full	https://pmc.ncbi.nlm.nih.gov/articles/PMC9168270/	https://pmc.ncbi.nlm.nih.gov/articles/PMC5917019/	https://pmc.ncbi.nlm.nih.gov/articles/PMC7814497/	https://www.sciencedirect.com/science/article/pii/S0753332223002718
Mycobacterium avium	Glycolipids	Molecular mimicry with human lipid complexes	https://www.tandfonline.com/doi/full/10.3109/1040841X.2014.932327	https://chemistry-europe.onlinelibrary.wiley.com/doi/full/10.1002/cbic.201800150	https://www.jlr.org/article/S0022-2275(20)34032-3/pdf	https://www.frontiersin.org/journals/immunology/articles/10.3389/fimmu.2019.02909/full
Shigella flexneri	Invasion plasmid antigens (IpaB, IpaC)	Immune activation via molecular mimicry and HLA-B27 association	https://www.embopress.org/doi/full/10.1038/sj.embor.7400753	https://journals.asm.org/doi/abs/10.1128/iai.64.10.4182-4187.1996	https://rupress.org/jcb/article/175/3/465/34317/Shigella-applies-molecular-mimicry-to-subvert	https://journals.asm.org/doi/full/10.1128/mbio.02833-21	https://www.frontiersin.org/journals/immunology/articles/10.3389/fimmu.2015.00219/full	https://pubmed.ncbi.nlm.nih.gov/26640051/
Treponema pallidum	Outer membrane proteins (OMPs)	Molecular mimicry and chronic inflammation	https://wwwnc.cdc.gov/eid/article/3/1/97-0102_article#:~:text=A%20unique%20physical%20feature%20of,associated%20with%20the%20outer%20membrane.	https://pubmed.ncbi.nlm.nih.gov/8577243/#:~:text=Treponema%20pallidum%2C%20the%20syphilis%20spirochaete,with%20Escherichia%20coli%20alkaline%20phosphatase.	https://bmcstructbiol.biomedcentral.com/articles/10.1186/s12900-018-0086-3#:~:text=pallidum%20may%20use%20molecular%20mimicry,proteins%20%5B9%2C%2010%5D.	https://onlinelibrary.wiley.com/doi/full/10.1111/mmi.15164
Borrelia recurrentis	Variable major protein (VMP)	Immune system evasion and molecular mimicry	https://pmc.ncbi.nlm.nih.gov/articles/PMC2525819/	https://onlinelibrary.wiley.com/doi/abs/10.1002/ana.410260608	https://pubmed.ncbi.nlm.nih.gov/9846580/#:~:text=Abstract,other%20forms%20of%20human%20borreliosis.	https://www.sciencedirect.com/science/article/pii/S1286457904000097	https://rupress.org/jem/article/195/4/415/8331/An-Immune-Evasion-Mechanism-for-Spirochetal	https://www.thelancet.com/journals/laninf/article/PIIS1473309904011326/fulltext	https://www.nature.com/articles/nm1299_1375
helicobacter pylori	Lipooligosaccharide (LOS)	Molecular mimicry between bacterial lipids and eye proteins	https://pmc.ncbi.nlm.nih.gov/articles/PMC5473117/#:~:text=Many%20mechanisms%20of%20molecular%20mimicry,these%20bacteria%20and%20the%20host.&text=Core%20tip:%20Molecular%20mimicry%20between,complications%20is%20an%20open%20problem.	https://pubmed.ncbi.nlm.nih.gov/8675304/#:~:text=pylori%2Dlinked%20disease.,pylori%2Dassociated%20type%20B%20gastritis.	https://www.cell.com/heliyon/fulltext/S2405-8440(24)11547-2	https://www.wjgnet.com/1007-9327/full/v23/i22/3964.htm	https://www.frontiersin.org/journals/immunology/articles/10.3389/fimmu.2022.868225/full
Rickettsia spp.	Outer membrane proteins	Immune system activation and molecular mimicry with vascular tissues	https://pmc.ncbi.nlm.nih.gov/articles/PMC8103985/	https://openurl.ebsco.com/EPDB%3Agcd%3A14%3A23199214/detailv2?sid=ebsco%3Aplink%3Ascholar&id=ebsco%3Agcd%3A177729174&crl=c&link_origin=scholar.google.com.pk	https://www.frontiersin.org/journals/cellular-and-infection-microbiology/articles/10.3389/fcimb.2023.1187267/full	https://journals.aai.org/jimmunol/article/177/10/6880/74640	https://pmc.ncbi.nlm.nih.gov/articles/PMC10863407/	https://www.tandfonline.com/doi/full/10.1080/21645515.2015.1011572
Streptococcus bovis	Surface proteins	Surface proteins inducing autoimmunity	https://www.sciencedirect.com/topics/medicine-and-dentistry/streptococcus-bovis	https://pmc.ncbi.nlm.nih.gov/articles/PMC3032743/	https://pmc.ncbi.nlm.nih.gov/articles/PMC6386949/	https://www.frontiersin.org/journals/microbiology/articles/10.3389/fmicb.2018.00603/full	https://onlinelibrary.wiley.com/doi/10.1155/2011/792019	https://academic.oup.com/carcin/article-abstract/25/8/1477/2475883?redirectedFrom=fulltext	https://academic.oup.com/jid/article/203/8/1040/798791
Escherichia coli (UPEC)	Curli amyloid proteins	Immune activation through amyloid/DNA complex and cross-reactivity	https://pmc.ncbi.nlm.nih.gov/articles/PMC7722165/#:~:text=Curli%2Dproducing%20bacteria%20such%20as,individuals%20genetically%20predisposed%20to%20SLE.	https://pmc.ncbi.nlm.nih.gov/articles/PMC9847210/#:~:text=29.,of%20lupus%20and%20its%20flares.	https://www.sciencedirect.com/science/article/pii/S1369527424000493	https://pmc.ncbi.nlm.nih.gov/articles/PMC5871974/	https://www.tandfonline.com/doi/full/10.1080/19490976.2024.2392877
Streptococcus pneumoniae	Pneumolysin	Immune response activation, molecular mimicry	https://pmc.ncbi.nlm.nih.gov/articles/PMC10383125/	https://www.nature.com/articles/srep22972#:~:text=Streptococcus%20pneumoniae%20produces%20pneumolysin%20toxin,pathogenesis%20by%20modulating%20inflammatory%20responses.	https://pubmed.ncbi.nlm.nih.gov/29582580/#:~:text=Abstract,pneumoniae;%20pneumolysin;%20selective%20autophagy.	https://link.springer.com/article/10.1007/s00441-017-2737-2	https://www.sciencedirect.com/science/article/abs/pii/B9780323991308000507
Haemophilus influenzae	Outer membrane proteins	Cross-reactivity between bacterial and human proteins	https://pubmed.ncbi.nlm.nih.gov/2445684/	https://pubmed.ncbi.nlm.nih.gov/1375256/#:~:text=Abstract,and%20residues%20319%20and%20341.	https://pmc.ncbi.nlm.nih.gov/articles/PMC10250671/	https://pmc.ncbi.nlm.nih.gov/articles/PMC3911405/#:~:text=Abstract,functions%20for%20evading%20host%20immunity.	https://academic.oup.com/jid/article-abstract/165/Supplement_1/S181/932872
Helicobacter pylori	CagA, Urease	Immune activation through bacterial toxins	https://pubmed.ncbi.nlm.nih.gov/7473834/#:~:text=Background:%20Infection%20with%20Helicobacter%20pylori,used%20to%20analyze%20the%20data.	https://www.sciencedirect.com/science/article/pii/S1684118220302097#:~:text=pylori%20(such%20as%20H.,inflammation%20in%20the%20gastric%20antrum.	https://www.frontiersin.org/journals/immunology/articles/10.3389/fimmu.2013.00328/full	https://www.ncbi.nlm.nih.gov/books/NBK2439/#:~:text=The%20autoantigen%20recognized%20by%20H,damage%20seen%20in%20AIG/PA.	https://www.gastrojournal.org/article/S0016-5085(07)00990-0/fulltext#:~:text=Colonization%20of%20H%20pylori%20can,bacterial%20components%20such%20as%20urease%2C&text=8.&text=indicating%20activation%20of%20the%20adaptive,stimulating%20cytokine%20and%20NO%20generation.	https://pmc.ncbi.nlm.nih.gov/articles/PMC4177461/	https://www.sciencedirect.com/science/article/pii/S2352345X22000224#:~:text=Its%20persistence%20in%20the%20stomach,leading%20cause%20of%20cancer%20mortality.&text=Over%20100%2C000%20years%20of%20coevolution,shaped%20the%20mucosal%20immune%20system.
Campylobacter jejuni	Ganglioside-like structures	Molecular mimicry between bacterial lipids and nerve tissues	https://pmc.ncbi.nlm.nih.gov/articles/PMC128232/#:~:text=The%20core%20oligosaccharides%20of%20Campylobacter,from%20the%20same%20Campylobacter%20strain.	https://pubmed.ncbi.nlm.nih.gov/15578098/#:~:text=Molecular%20mimicry%20of%20Campylobacter%20jejuni,induction%20of%20anti%2Dganglioside%20antibodies.	https://journals.asm.org/doi/10.1128/iai.00967-06#:~:text=GBS%20is%20considered%20an%20autoimmune,came%20from%20Moran%20et%20al.	https://pmc.ncbi.nlm.nih.gov/articles/PMC1698092/#:~:text=The%20common%20component%20of%20GT1a,are%20summarized%20in%20Table%201.	https://journals.asm.org/doi/10.1128/iai.00967-06#:~:text=GBS%20is%20considered%20an%20autoimmune,came%20from%20Moran%20et%20al.
Staphylococcus aureus	TSST-1, SpeC	T-cell activation through superantigen mechanisms	https://pmc.ncbi.nlm.nih.gov/articles/PMC7829800/#:~:text=aureus%20infection%2C%20these%20virulence%20factors%20can%20induce,responses%20and%20produce%20inflammatory%20or%20pro%2Dinflammatory%20cytokines.&text=TSST%2D1%20directly%20crosslinks%20the%20major%20histocompatibility%20complex,macrophages%20with%20high%20production%20of%20cytokines%20[9%2C10].	https://www.nature.com/articles/s42003-023-04420-1#:~:text=communications%20biology-,The%20superantigens%20SpeC%20and%20TSST%2D1%20specifically%20activate%20TRBV12%2D3,12%2D4+%20memory%20T%20cells	https://pubmed.ncbi.nlm.nih.gov/2117641/#:~:text=Abstract,the%20pathogenesis%20of%20this%20disease.	https://www.sciencedirect.com/topics/medicine-and-dentistry/toxic-shock-syndrome-toxin-1#:~:text=TSS%20is%20caused%20by%20toxin,to%20MHC%20class%20II%20molecules.	https://pubmed.ncbi.nlm.nih.gov/24389205/#:~:text=Abstract,and%20T%20lymphocytes%20in%20TSS.	https://www.biorxiv.org/content/10.1101/2024.10.04.616698v1#:~:text=We%20demonstrated%20that%20TSST%2D1,composition%20within%20the%20vaginal%20tract.	https://www.frontiersin.org/journals/cellular-and-infection-microbiology/articles/10.3389/fcimb.2023.1245299/full
Chlamydia pneumoniae	Ribosomal L7 protein	Mimicry with human proteins leading to chronic inflammation	https://onlinelibrary.wiley.com/doi/abs/10.1002/(SICI)1521-4141(199811)28:11%3C3857::AID-IMMU3857%3E3.0.CO;2-M	https://academic.oup.com/rheumatology/advance-article/doi/10.1093/rheumatology/kead682/7471869	https://journals.asm.org/doi/pdf/10.1128/iai.02104-05	https://www.researchgate.net/publication/261997485_IS_CHLAMYDIA_TRACHOMATIS_INFECTION_A_TRIGGER_FOR_LUPUS_ERYTHEMATOSUS_MPS_Sawhney_VP_Chaturvedi_S_Arora
Yersinia enterocolitica	Lipopolysaccharide	Mimicry with the thyroid-stimulating hormone receptor	https://www.sciencedirect.com/science/article/pii/S0896841196900682	https://onlinelibrary.wiley.com/doi/abs/10.1128/9781555818463.ch14#:~:text=enterocolitica%20is%20one%20of%20the%20most%20important,molecular%20mimicry%2C%20impaired%20immune%20responsiveness%2C%20and%20infection%2Dinduced	https://pmc.ncbi.nlm.nih.gov/articles/PMC9519298/#:~:text=Yersinia%20enterocolitica%20O:3%20(YeO3)%20is%20considered%20to,in%20truncated%20LPS%20molecules%20presenting%20the%20core
Bacillus anthracis	Anthrax toxin	Direct immune activation leading to cross-reactivity	https://www.cell.com/trends/immunology/fulltext/S1471-4906(06)00207-9?large_figure=true	https://journals.plos.org/plosone/article?id=10.1371/journal.pone.0003706	https://link.springer.com/article/10.1186/s12866-014-0300-9	https://www.sciencedirect.com/science/article/pii/S1473309904009405	https://www.nature.com/articles/nri942#:~:text=Bacillus%20anthracis%2C%20the%20causative%20agent%20of%20anthrax%2C,MAPK)%2C%20according%20to%20a%20report%20in%20Science.&text=anthracis%20changes%20a%20macrophage%20activation%20signal%20into,bacterium%20to%20evade%20the%20innate%20immune%20response.	https://pmc.ncbi.nlm.nih.gov/articles/PMC2597864/#:~:text=Abstract,to%20diminish%20the%20immune%20response.	https://pmc.ncbi.nlm.nih.gov/articles/PMC1307061/#:~:text=The%20causative%20agent%20of%20anthrax,mediated%20activation%20of%20T%20cells.
Chlamydia trachomatis	Heat Shock Protein 60	Molecular mimicry and inflammation	https://pubmed.ncbi.nlm.nih.gov/10996382/#:~:text=Studies%20in%20animal%20models%20have,damaging%20pro%2Dinflammatory%20immune%20responses.	https://pmc.ncbi.nlm.nih.gov/articles/PMC3006632/#:~:text=In%20some%20infected%20women%20the,%2C%20autoimmune%20disorders%2C%20or%20malignancies.	https://pmc.ncbi.nlm.nih.gov/articles/PMC96876/#:~:text=The%2060%2DkDa%20heat%20shock%20proteins%20(Hsp60s)%20of,damage%2C%20resulting%20from%20molecular%20mimicry%20of%20their	https://pmc.ncbi.nlm.nih.gov/articles/PMC2726942/#:~:text=Surface%20and%20Secreted%20Hsp60%20Can,mediated%20disorders%20(Table%202).	https://pubmed.ncbi.nlm.nih.gov/16323424/	https://www.ahajournals.org/doi/10.1161/01.CIR.98.4.300
Mycobacterium tuberculosis	Heat Shock Proteins	Molecular mimicry and chronic immune stimulation	https://pmc.ncbi.nlm.nih.gov/articles/PMC10048904/#:~:text=Mtb%2DHSP70.,an%20autoimmune%20response%20in%20sarcoidosis.	https://pubmed.ncbi.nlm.nih.gov/19931650/#:~:text=Infectious%2C%20genetic%20factors%20and%20autoimmunity,in%20the%20development%20of%20autoimmunity.	https://pubmed.ncbi.nlm.nih.gov/1983284/	https://link.springer.com/chapter/10.1007/978-1-4471-1796-4_14	https://onlinelibrary.wiley.com/doi/10.1155/2012/150824	https://www.frontiersin.org/journals/cellular-and-infection-microbiology/articles/10.3389/fcimb.2018.00158/full
Bordetella pertussis	Pertussis toxin	Immune activation and mimicry	https://journals.aai.org/jimmunol/article/169/1/117/79352/Pertussis-Toxin-Modulates-the-Immune-Response-to	https://pmc.ncbi.nlm.nih.gov/articles/PMC8886202/#:~:text=pertussis%2C%20as%20a%20potential%20adjuvant,cause%20of%20MS%20%5B18%5D.	https://www.sciencedirect.com/science/article/pii/S0171298515301078#:~:text=It%20is%20established%20that%20(1,important%20cause%20of%20multiple%20sclerosis.	https://www.sciencedirect.com/science/article/pii/S0171298515301078	https://www.nature.com/articles/nrmicro3235	https://thenativeantigencompany.com/pertussis-toxin-the-nuts-and-bolts/	https://academic.oup.com/femsre/article/35/3/441/540786
Neisseria gonorrhoeae	Pilus proteins	Immune activation and mimicry	https://www.nature.com/articles/nrmicro.2017.169	https://www.taylorfrancis.com/chapters/edit/10.1201/9781003064961-4/antigenic-mimicry-neisseria-species-peter-giardina-michael-apicella-brad-gibson-andrew-preston	https://journals.asm.org/doi/full/10.1128/jb.181.3.731-739.1999	https://www.frontiersin.org/journals/microbiology/articles/10.3389/fmicb.2023.1119834/full	https://pmc.ncbi.nlm.nih.gov/articles/PMC523569/
Francisella tularensis	Lipopolysaccharide	Immune activation and cross-reactivity	https://www.frontiersin.org/journals/microbiology/articles/10.3389/fmicb.2011.00009/full	https://academic.oup.com/jleukbio/article-abstract/80/4/766/6922520?login=false	https://journals.aai.org/jimmunol/article/176/11/6888/37322	https://dspace.cuni.cz/bitstream/handle/20.500.11956/13748/140025585.pdf?sequence=1	https://www.jbc.org/article/S0021-9258(20)69683-1/fulltext	https://pmc.ncbi.nlm.nih.gov/articles/PMC3776585/
Corynebacterium diphtheriae	Diphtheria toxin	Immune activation leading to heart tissue damage	https://academic.oup.com/cid/article-abstract/16/2/271/287435	https://onlinelibrary.wiley.com/doi/abs/10.1128/9781555816513.ch59	https://www.jbc.org/article/S0021-9258(20)77208-X/fulltext	https://pmc.ncbi.nlm.nih.gov/articles/PMC9802625/
Actinomyces spp.	Cell wall polysaccharides	Chronic infection and molecular mimicry	https://www.sciencedirect.com/science/article/pii/S1075996423000768	https://www.sciencedirect.com/science/article/pii/S1687157X23011101	https://www.mdpi.com/2072-6651/14/1/50	https://www.nature.com/articles/s41598-024-53502-5	https://www.sciencedirect.com/science/article/pii/S0882401024000305	https://www.sciencedirect.com/science/article/pii/S0141813024055831	https://academic.oup.com/cei/article-abstract/131/3/468/6458772?login=false
Veillonella parvula	Lactate	Lactate production contributing to immune modulation	https://pmc.ncbi.nlm.nih.gov/articles/PMC2786383/	https://gut.bmj.com/content/73/Suppl_2/A211	https://journals.plos.org/plosone/article?id=10.1371/journal.pone.0114277	https://www.biorxiv.org/content/10.1101/2021.05.10.443531v1.full.pdf
Toxoplasma gondii	Surface antigens	Immune system overactivation and molecular mimicry	https://pubmed.ncbi.nlm.nih.gov/39199321/	https://pubmed.ncbi.nlm.nih.gov/11566296/#:~:text=Toxoplasma%20gondii%20is%20an%20obligate,families%20will%20be%20discussed%20here.	https://pmc.ncbi.nlm.nih.gov/articles/PMC99006/#:~:text=SAG1%20(21)%20is%20the%20most,Toxoplasma%20has%20not%20been%20identified.	https://pmc.ncbi.nlm.nih.gov/articles/PMC99006/#:~:text=SAG1%20(21)%20is%20the%20most,Toxoplasma%20has%20not%20been%20identified.
Bartonella henselae	Outer membrane proteins	Persistent infection leading to chronic inflammation	https://www.frontiersin.org/journals/microbiology/articles/10.3389/fmicb.2023.1196700/full	https://pubmed.ncbi.nlm.nih.gov/20695898/#:~:text=Abstract,for%20the%20serodiagnosis%20of%20bartonellosis.	https://www.tandfonline.com/doi/full/10.1080/21505594.2024.2322961#d1e610	https://pmc.ncbi.nlm.nih.gov/articles/PMC2211922/#:~:text=Abstract,the%20induction%20of%20vasculoproliferative%20disorders.	https://pubmed.ncbi.nlm.nih.gov/9790875/	https://journals.asm.org/doi/10.1128/iai.00533-07
Brucella spp.	Outer membrane proteins	Molecular mimicry with liver and joint tissues	https://pubmed.ncbi.nlm.nih.gov/12414146/	https://pmc.ncbi.nlm.nih.gov/articles/PMC96837/	https://www.jbc.org/article/S0021-9258(23)02337-2/fulltext	https://www.frontiersin.org/journals/cellular-and-infection-microbiology/articles/10.3389/fcimb.2023.1189368/full	https://www.frontiersin.org/journals/cellular-and-infection-microbiology/articles/10.3389/fcimb.2023.1129172/full
Legionella pneumophila	Outer membrane proteins	Immune activation and chronic lung inflammation	https://pmc.ncbi.nlm.nih.gov/articles/PMC8605921/#:~:text=Legionella%20pneumophila%20is%20an%20intracellular,between%20bacteria%20and%20host%20cells.	https://www.frontiersin.org/journals/microbiology/articles/10.3389/fmicb.2023.1270123/full	https://www.sciencedirect.com/science/article/pii/S1045187002500108?casa_token=3cRD1x_DLAgAAAAA:7POODVapj0Ocm-XCAQjkpuUR24vMv42_kvOlA-RX9In4BBBoR-y7KoppsdBWSCF8nWI-7uTR8Q	https://journals.asm.org/doi/full/10.1128/mmbr.00031-09	https://www.sciencedirect.com/science/article/pii/S0022283619304723?casa_token=gDPiFsLRqd4AAAAA:swuTklseWDOqxhgqL9y5mVY0Xm8NNt8ZayejOWPP9z4FBOohVIZ2806QiNxhFPCMB8aP0zCDsA	https://journals.plos.org/plospathogens/article?id=10.1371/journal.ppat.1005592
Acinetobacter baumannii	Outer membrane vesicles	Chronic infection and molecular mimicry	https://pmc.ncbi.nlm.nih.gov/articles/PMC7573547/	https://jbiomedsci.biomedcentral.com/articles/10.1186/s12929-020-0617-7#:~:text=Acinetobacter%20baumannii%20(A.,baumannii.	https://www.frontiersin.org/journals/immunology/articles/10.3389/fimmu.2022.927955/full	https://journals.plos.org/plosone/article?id=10.1371/journal.pone.0071751#:~:text=Gram%2Dnegative%20pathogens%20secrete%20outer,has%20not%20yet%20been%20characterized.	https://pmc.ncbi.nlm.nih.gov/articles/PMC10091376/#:~:text=Background,baumannii.	https://www.sciencedirect.com/science/article/pii/S0753332220312269#:~:text=baumannii%20OmpA%20is%20the%20main,lysosomes%20to%20maintain%20cellular%20homeostasis.
Nocardia asteroides	Cell wall mycolic acids (glycolipids)	Persistent infection leading to chronic immune activation	https://www.frontiersin.org/journals/immunology/articles/10.3389/fimmu.2020.590239/full	https://link.springer.com/article/10.1007/s00203-023-03799-z	https://karger.com/mip/article/31/3/217/825007/Natural-Products-from-Nocardia-and-Their-Role-in	https://openneurologyjournal.com/VOLUME/17/ELOCATOR/e1874205X2303180/FULLTEXT/
Serratia marcescens	Lipopolysaccharide	Cross-reactivity with joint proteins	https://pmc.ncbi.nlm.nih.gov/articles/PMC3476324/	https://arthritis-research.biomedcentral.com/articles/10.1186/ar4291	https://www.sciencedirect.com/science/article/abs/pii/S0009912012003256	https://peerj.com/articles/14399.pdf	https://peerj.com/articles/14399.pdf	https://pubmed.ncbi.nlm.nih.gov/17965342/	https://journals.asm.org/doi/10.1128/iai.01239-06#:~:text=PAR%2D2%20antagonist%20peptides%20decreased,%CE%BAB%20for%20host%20inflammatory%20responses.
Tropheryma whipplei	Surface proteins	Chronic infection leading to gut inflammation	https://www.thelancet.com/journals/lancet/article/PIIS0140-6736(22)02039-6/abstract	https://www.nature.com/articles/cddis201011	https://karger.com/ddi/article-abstract/33/2/190/95141/Tropheryma-whipplei-Immunosuppression-and-Whipple?redirectedFrom=fulltext	https://onlinelibrary.wiley.com/doi/10.1111/apt.13140	https://journals.asm.org/doi/10.1128/iai.00363-17
Pasteurella multocida	Outer membrane proteins	Molecular mimicry with joint tissues	https://pubmed.ncbi.nlm.nih.gov/8972056/	https://journals.asm.org/doi/10.1128/iai.56.6.1532-1537.1988	https://onlinelibrary.wiley.com/doi/full/10.1002/mbo3.201	https://link.springer.com/article/10.1007/s00253-024-13060-2	https://www.sciencedirect.com/science/article/pii/S0882401023002450?casa_token=jVcdB2WA1nsAAAAA:qMelopRqG9I3rFNxusyzeFUXBBzCrNCe12LUE89BJY0Qj5oEC9VWuomslU45igNxgPcYyKGrbw	https://www.mdpi.com/2072-6651/5/9/1664	https://www.frontiersin.org/journals/immunology/articles/10.3389/fimmu.2017.00185/full
Coxiella burnetii	Lipopolysaccharide	Chronic infection and molecular mimicry	https://pubmed.ncbi.nlm.nih.gov/22711627/	https://pmc.ncbi.nlm.nih.gov/articles/PMC5751112/	https://www.nature.com/articles/s41541-021-00296-6	https://www.frontiersin.org/journals/cellular-and-infection-microbiology/articles/10.3389/fcimb.2021.754455/full	https://link.springer.com/article/10.1007/s10067-003-0730-5	https://journals.asm.org/doi/full/10.1128/iai.00534-21	https://www.frontiersin.org/journals/cellular-and-infection-microbiology/articles/10.3389/fcimb.2016.00070/full
Salmonella enterica	Lipopolysaccharide	Molecular mimicry with human cartilage proteins	https://pmc.ncbi.nlm.nih.gov/articles/PMC6954085/#:~:text=TLR4%2DMD2%2DCD14%20can%20recognize,stands%20against%20humoral%20immune%20response.&text=Furthermore%2C%20LPS%20inhibits%20the%20penetration%20of%20lipophilic%20antibiotic%20such%20as%20macrolide.&text=However%2C%20if%20O%20antigen%20is,acid%20modulates%20the%20immune%20system.&text=Factors%20that%20affect%20elongated%20O,that%20protects%2…	https://pmc.ncbi.nlm.nih.gov/articles/PMC5666704/#:~:text=Abstract,of%20the%20LPS%20O%2Dantigen.	https://pubmed.ncbi.nlm.nih.gov/26185527/	https://journals.asm.org/doi/10.1128/iai.00251-24#:~:text=Salmonella%20enterica%20is%20comprised%20of,substantially%20altered%20by%20LPS%20heterogeneity.	https://journals.asm.org/doi/full/10.1128/ecosalplus.8.8.13	https://www.mdpi.com/2076-0817/8/3/96	https://www.mdpi.com/1422-0067/25/22/11868	https://journals.asm.org/doi/full/10.1128/iai.00324-12
Fusobacterium nucleatum	FadA adhesin	Molecular mimicry and chronic joint inflammation	https://pubmed.ncbi.nlm.nih.gov/22040113/	https://www.frontiersin.org/journals/oral-health/articles/10.3389/froh.2022.831607/full	https://www.nature.com/articles/s41586-024-07182-w	https://jeccr.biomedcentral.com/articles/10.1186/s13046-020-01677-w	https://www.tandfonline.com/doi/pdf/10.1080/20002297.2022.2145729	https://www.frontiersin.org/journals/cellular-and-infection-microbiology/articles/10.3389/fcimb.2022.815318/full	https://www.sciencedirect.com/science/article/abs/pii/S1369527414001805	https://microbiomejournal.biomedcentral.com/articles/10.1186/s40168-017-0307-1
Bacteroides fragilis	Outer membrane proteins	Chronic gut inflammation and immune dysregulation	https://www.frontiersin.org/journals/immunology/articles/10.3389/fimmu.2022.970725/full	https://www.nature.com/articles/s41598-017-05264-6#:~:text=For%20example%2C%20the%20outer%20membrane,pathogenic%20potential%20in%20the%20host.	https://www.sciencedirect.com/science/article/pii/S1931312812002752#:~:text=Commensal%20bacteria%20impact%20host%20health,effects%20and%20prevent%20experimental%20colitis.	https://journals.asm.org/doi/10.1128/iai.59.9.2999-3003.1991	https://academic.oup.com/cei/article/194/2/153/6411870?login=false	https://www.sciencedirect.com/science/article/pii/S0014299920305136?casa_token=2wzP6l0bj04AAAAA:Wu8EbAO3SbVWqsVQn9ZJyDHSNvAeu8nOD6AhUjoKaUfyIq6RVCPEnPFOE6rMRzXCJfUpAYa7nA	https://journals.asm.org/doi/full/10.1128/iai.69.10.6044-6054.2001	https://era.ed.ac.uk/handle/1842/23471	https://www.proquest.com/openview/4a55293bdf8e42f133c8ee60022b5d8b/1?pq-origsite=gscholar&cbl=18750&diss=y
Aggregatibacter actinomycetemcomitans	Pore-forming toxin	Protein citrullination leading to the formation of RA-associated autoantibodies	https://pmc.ncbi.nlm.nih.gov/articles/PMC5384717/#:~:text=We%20identified%20the%20pore%2Dforming,disease%20(1%2C%202).	https://pmc.ncbi.nlm.nih.gov/articles/PMC8777676/#:~:text=Abstract,LtxA%20of%20Aa%20and%20RA.	https://pmc.ncbi.nlm.nih.gov/articles/PMC3202821/#:~:text=The%20RTX%20proteins%20are%20a,family%20%5B10%2C37%5D.	https://www.mdpi.com/2077-0383/8/9/1309	https://www.frontiersin.org/journals/immunology/articles/10.3389/fimmu.2018.02352/full	https://www.tandfonline.com/doi/full/10.4161/21505594.2014.982428	https://www.sciencedirect.com/science/article/pii/S0882401017313669?casa_token=I7gYaeEuQagAAAAA:qhdB2OdOMwSpcRoMOgckhfRpGeXcc7Zrb9edUbj4AOp-I2o5zVVF9ITAZ77_hEvBCtG5M1uFHA	https://www.mdpi.com/2076-0817/13/5/368	https://books.google.com.pk/books?hl=en&lr=&id=w92dDwAAQBAJ&oi=fnd&pg=PA165&dq=aggregatibacter+actinomycetemcomitans+pore-forming+toxins+in+RA&ots=KHHUibr66Y&sig=fEqOddD-j1J-73ZPwK2t5i7Nlk0#v=onepage&q&f=false
Escherichia coli (NC101 strain)	Antigenic peptides	Disruption of gut barrier leading to Th17 and autoreactive T-cell responses	https://pubmed.ncbi.nlm.nih.gov/7585093/#:~:text=Abstract,the%20immune%20therapy%20of%20RA.	https://pubmed.ncbi.nlm.nih.gov/2665946/	https://pubmed.ncbi.nlm.nih.gov/2665946/	https://pmc.ncbi.nlm.nih.gov/articles/PMC3892410/	https://gut.bmj.com/content/52/4/535.short	https://pmc.ncbi.nlm.nih.gov/articles/PMC5247418/#:~:text=Summary.,the%20promotion%20of%20pathobiont%20expansion.&text=A%20clinically%20important%20example%20of,of%20a%20Crohn's%20disease%20patient.&text=Crohn's%20disease%20(CD)%20and%20ulcerative,in%20intestinal%20epithelial%20barrier%20permeability.&text=This%20review%20article%20discusses%20the,tight%20junction%20(TJ)%20integrity.	https://pubmed.ncbi.nlm.nih.gov/29442467/#:~:text=As%20all%20other%20intestinal%20pathogens,;%20intestinal%20barrier;%20tight%20junctions.
Helicobacter pylori	VacA	Immune activation leading to destruction of platelets	https://journals.asm.org/doi/10.1128/mbio.00261-19	https://pmc.ncbi.nlm.nih.gov/articles/PMC3643302/#:~:text=Strong%20associations%20of%20H.,signifying%20need%20for%20further%20research.	https://pmc.ncbi.nlm.nih.gov/articles/PMC4177466/#:~:text=triggers%5B1%5D.-,Helicobacter%20pylori%20(H.,of%20various%20systemic%20rheumatic%20diseases.	https://pmc.ncbi.nlm.nih.gov/articles/PMC4926140/#:~:text=7.2.&text=VacA%20can%20alter%20the%20function,macrophages%20and%20neutrophils%20%5B111%5D.	https://pmc.ncbi.nlm.nih.gov/articles/PMC4926153/	https://www.nature.com/articles/s41598-020-65787-3	https://www.mdpi.com/2072-6651/8/6/173	https://www.nature.com/articles/nrmicro1344
Lactobacillus johnsonii	Surface proteins	Dysbiosis leading to inflammatory T-cell responses	https://pmc.ncbi.nlm.nih.gov/articles/PMC10609197/	https://www.frontiersin.org/journals/microbiomes/articles/10.3389/frmbi.2023.1345330/full	https://www.sciencedirect.com/science/article/abs/pii/S1043466621001642	https://www.frontiersin.org/journals/immunology/articles/10.3389/fimmu.2017.00655/full
Pseudomonas putida	Membrane proteins	Immune activation through mimicry with gluten peptides	https://onlinelibrary.wiley.com/doi/full/10.1111/j.1365-2958.2011.07911.x	https://aasldpubs.onlinelibrary.wiley.com/doi/pdf/10.1053/jhep.2000.8090	https://www.sciencedirect.com/science/article/pii/S0165572803002741?casa_token=T0QOEbjmSOYAAAAA:fx4e1NucQXo1uHGVdEcv5U1uRznhTlRLfxQ5J83Kd6TISoQrUrfeBhoSsrO6X8yURaYMJgszTg	https://link.springer.com/article/10.1007/s11011-017-0040-2
Borrelia burgdorferi	Apolipoprotein B-100 (ApoB-100), BBK32	Epitope spreading due to chronic infection, leading to persistent inflammation	https://www.researchgate.net/publication/371706440_Epitope_spreading_of_Lyme_autoantigen_apoB-100_and_CD4_T_cell_responses_to_Borrelia_burgdorferi_Mcp4_are_regulated_by_IL-10_in_murine_Lyme_disease	https://pmc.ncbi.nlm.nih.gov/articles/PMC6495335/#:~:text=5).,of%20generating%20false%2Dpositive%20results.	https://pmc.ncbi.nlm.nih.gov/articles/PMC4633766/#:~:text=Figure%207.&text=Immunohistochemical%20staining%20of%20synovial%20tissue,G;%20LA%2C%20Lyme%20arthritis.	https://pubmed.ncbi.nlm.nih.gov/39140726/
Mycoplasma salivarium	surface antigens	Molecular mimicry triggering synovial inflammation	https://www.jstage.jst.go.jp/article/osi/1/2/1_2_80/_article/-char/ja/	https://pmc.ncbi.nlm.nih.gov/articles/PMC1012428/	https://journals.asm.org/doi/abs/10.1128/iai.55.7.1680-1685.1987	https://www.mdpi.com/2076-2607/8/10/1459	https://journals.asm.org/doi/full/10.1128/mmbr.62.4.1094-1156.1998	https://onlinelibrary.wiley.com/doi/full/10.1111%2Fmmi.15232	https://journals.asm.org/doi/10.1128/mmbr.62.4.1094-1156.1998
Borrelia burgdorferi	Mcp4 (Methyl-accepting Chemotaxis Protein)	Chronic infection-induced immune response with epitope spreading	https://www.biorxiv.org/content/10.1101/2023.06.16.545225.abstract	https://journals.aai.org/jimmunol/article/210/1_Supplement/221.17/265304	https://www.proquest.com/openview/577f5973bf41b6b47a488654a1cc24c9/1?cbl=18750&diss=y&pq-origsite=gscholar	https://pubmed.ncbi.nlm.nih.gov/38578312/#:~:text=The%20genus%20Borrelia%20encompasses%20a,and%20its%20potential%20autoimmune%20implications.	https://pubmed.ncbi.nlm.nih.gov/15214872/#:~:text=The%20causative%20agent%2C%20the%20spirochaete,the%20action%20of%20these%20vaccines.
Chlamydia trachomatis	L7 Ribosomal Protein	Loss of immune tolerance through molecular mimicry	https://pmc.ncbi.nlm.nih.gov/articles/PMC9769516/	https://onlinelibrary.wiley.com/doi/abs/10.1002/%28SICI%291521-4141%28199811%2928%3A11%3C3857%3A%3AAID-IMMU3857%3E3.0.CO%3B2-M	https://www.indianjournals.com/ijor.aspx?target=ijor:ijhs1&volume=2&issue=3&article=004&type=pdf	https://ro.uow.edu.au/articles/thesis/Analysis_of_the_novel_surface_protein_P159_and_the_ribosomal_protein_L7_L12_of_mycoplasma_hyopneumoniae/27830058?file=50594814
Prevotella copri	Peptidoglycan	Molecular mimicry and immune activation triggering joint inflammation	https://www.reumatologiaclinica.org/en-prevotella-copri-microbial-pathogenesis-rheumatoid-articulo-S2173574315000386	https://www.sciencedirect.com/science/article/pii/S2352396424004638	https://www.mdpi.com/1873-149X/29/3/41	https://www.frontiersin.org/journals/immunology/articles/10.3389/fimmu.2022.1007165/full	https://onlinelibrary.wiley.com/doi/full/10.1155/2017/4835189	https://link.springer.com/article/10.1007/s11926-024-01135-y
Bacteroides fragilis	Polysaccharide A (PSA)	Modulation of immune responses through regulatory T cells (Tregs)	https://pmc.ncbi.nlm.nih.gov/articles/PMC2995369/#:~:text=Polysaccharide%20A%20(PSA)%20produced%20by,of%20the%20host%20immune%20system.	https://www.frontiersin.org/journals/immunology/articles/10.3389/fimmu.2021.662807/full	https://www.nature.com/articles/s41467-019-09884-6#:~:text=The%20gut%20commensal%20Bacteroides%20fragilis%20or%20its,various%20peripheral%20and%20CNS%20sterile%20inflammatory%20disorders.&text=fragilis)%20and%20its%20immunomodulatory%20capsular%20polysaccharide%20A,experimental%20allergic%20encephalomyelitis%20(EAE)%20in%20murine%20models10%2C11%2C12.	https://pubmed.ncbi.nlm.nih.gov/29528123/	https://www.frontiersin.org/journals/immunology/articles/10.3389/fimmu.2020.556813/full
Campylobacter upsaliensis	LOS (lipooligosaccharide)	Molecular mimicry with human gangliosides	https://link.springer.com/article/10.1007/s10096-008-0661-9?utm_source=chatgpt.com	https://journals.asm.org/doi/full/10.1128/cmr.11.3.555	https://journals.asm.org/doi/full/10.1128/cmr.11.3.440	https://link.springer.com/article/10.1007/s40506-020-00243-4	https://bmcinfectdis.biomedcentral.com/articles/10.1186/s12879-021-06558-x
Clostridium perfringens	Alpha toxin	Immune response against CNS myelin sheaths	https://pmc.ncbi.nlm.nih.gov/articles/PMC10413780/#:~:text=Abstract,in%20proving%20a%20causal%20role.	https://dm5migu4zj3pb.cloudfront.net/manuscripts/163000/163239/JCI163239.v2.pdf	https://pmc.ncbi.nlm.nih.gov/articles/PMC3797790/#:~:text=Murrell%20and%20colleagues%2C%20because%20of,MS%20worthy%20of%20further%20investigation.	https://pmc.ncbi.nlm.nih.gov/articles/PMC11053738/#:~:text=Abstract,need%20to%20be%20further%20investigated.	https://news.weill.cornell.edu/news/2023/03/study-finds-bacterial-toxin-may-trigger-multiple-sclerosis-onset-and-relapse#:~:text=Clostridium%20perfringens%20and%20epsilon%20toxin,it%20could%20be%20the%20culprit.	https://microbiomepost.com/epsilon-toxin-producing-clostridium-perfringens-colonize-the-gut-of-multiple-sclerosis-patients/#:~:text=The%20neurotoxin%20C.,the%20presence%20of%20active%20immunization.	https://www.mdpi.com/2227-9059/12/7/1392	https://pmc.ncbi.nlm.nih.gov/articles/PMC10145922/
Collinsella aerofaciens	Pro-inflammatory metabolites	Induction of systemic inflammation through dysbiosis	https://www.nature.com/articles/s41430-021-00991-6#:~:text=In%20vitro%20experiments%20showed%20that%20Collinsella%20Aerofaciens,arthritogenic%20bacterium%20in%20the%20human%20intestine%20[11].&text=Increased%20intestinal%20permeability%20may%20lead%20to%20lipopolysaccharide,which%20can%20trigger%20tissue%20and%20systemic%20inflammation.	https://www.frontiersin.org/journals/immunology/articles/10.3389/fimmu.2022.1007165/full	https://www.sciencedirect.com/topics/medicine-and-dentistry/collinsella-aerofaciens#:~:text=fecal%20microbiota%20transplantation.-,Results,and%20maintainance%20of%20inflammatory%20arthropathies.	https://pmc.ncbi.nlm.nih.gov/articles/PMC10083300/#:~:text=In%20in%20vitro%20experiments%2C%20the,Maeda%20and%20Takeda%2C%202019).	https://pubs.acs.org/doi/10.1021/jacs.3c00250#:~:text=Some%20members%20of%20the%20human,in%20a%20low%2DpH%20environment.	https://www.tandfonline.com/doi/full/10.1080/19490976.2023.2298246	https://genomemedicine.biomedcentral.com/articles/10.1186/s13073-016-0299-7#:~:text=The%20abundance%20of%20Collinsella%20correlated,was%20confirmed%20in%20experimental%20arthritis.
Prevotella copri	Outer membrane vesicles	Promotes Th17 cell accumulation and inflammation	https://pmc.ncbi.nlm.nih.gov/articles/PMC5406252/#:~:text=In%20an%20effort%20to%20confirm,arthritis%2C%20implying%20specificity%20in%20RA.	https://pmc.ncbi.nlm.nih.gov/articles/PMC3816614/#:~:text=Abstract,in%20the%20pathogenesis%20of%20RA.	https://pmc.ncbi.nlm.nih.gov/articles/PMC5506432/#:~:text=A%20recent%20study%20has%20shed,for%20disease%20risk%20and%20outcomes.	https://rmdopen.bmj.com/content/10/1/e003589.full	https://www.reumatologiaclinica.org/en-prevotella-copri-microbial-pathogenesis-rheumatoid-articulo-S2173574315000386	https://www.reumatologiaclinica.org/en-prevotella-copri-microbial-pathogenesis-rheumatoid-articulo-S2173574315000386	https://www.sciencedirect.com/science/article/pii/S1931312823001233
Treponema pallidum	Cardiolipin	Molecular mimicry triggering chronic vasculitis	https://www.sciencedirect.com/science/article/pii/S1438422124000316	https://www.taylorfrancis.com/chapters/edit/10.1201/9780429278129-9/immunology-phospholipid-binding-antibodies-anti-phospholipid-syndrome-related-disorders-nigel-harris-genesio-balestrieri-angela-tincani-azzudin-gharavi	https://academic.oup.com/jid/article/218/5/835/4985700	https://pubmed.ncbi.nlm.nih.gov/8752922/
Escherichia coli	FimH adhesin	Cross-reactivity between bacterial proteins and human tissues	https://www.mdpi.com/2076-3905/4/4/690	https://www.nature.com/articles/nm.1874	https://onlinelibrary.wiley.com/doi/full/10.1111/sji.12697	https://www.frontiersin.org/journals/immunology/articles/10.3389/fimmu.2022.873607/full	https://journals.asm.org/doi/full/10.1128/aem.02085-20	https://www.sciencedirect.com/science/article/abs/pii/S0065242316300361
Parabacteroides distasonis	Polysaccharide antigens	Polysaccharides influencing immune cell differentiation	https://www.biorxiv.org/content/10.1101/2024.06.13.598927v1.abstract	https://www.pnas.org/doi/10.1073/pnas.2120028119	https://www.biorxiv.org/content/10.1101/2020.10.22.350801v1.full.pdf	https://bmcmicrobiol.biomedcentral.com/articles/10.1186/s12866-024-03372-8	https://gut.bmj.com/content/72/9/1635	https://pmc.ncbi.nlm.nih.gov/articles/PMC8253142/
Akkermansia muciniphila	Outer Membrane Proteins	Modulation of immune responses and promotion of mucosal inflammation	https://www.sciencedirect.com/science/article/abs/pii/S0006291X21009347#:~:text=The%20outer%20membrane%20protein%20Amuc_1100%20of%20A.,the%20antidepressant%20activity%20of%20Amuc_1100.	https://www.sciencedirect.com/science/article/abs/pii/S0006291X21002060#:~:text=Akkermansia%20muciniphila%20is%20considered%20as,%2Dlike%20protein%20%5B13%5D.	https://pmc.ncbi.nlm.nih.gov/articles/PMC10333588/#:~:text=On%20the%20other%20hand%2C%20a,a%20low%20abundance%20of%20A.	https://pmc.ncbi.nlm.nih.gov/articles/PMC10018180/#:~:text=Our%20findings%20reveal%20that%20excess,development%20of%20colitis%20and%20CRC.	https://jbiomedsci.biomedcentral.com/articles/10.1186/s12929-023-00935-1
Faecalibacterium prausnitzii	Short-chain fatty acids (SCFAs)	Immune modulation and anti-inflammatory effects	https://www.nature.com/articles/ismej2016176	https://pmc.ncbi.nlm.nih.gov/articles/PMC7064962/	https://www.sciencedirect.com/science/article/pii/S0753332223013665	https://www.nature.com/articles/ismej2016176	https://www.sciencedirect.com/science/article/pii/S0753332223005528	https://www.frontiersin.org/journals/immunology/articles/10.3389/fimmu.2019.00277/full	https://www.mdpi.com/1422-0067/20/2/283
Ruminococcus gnavus	Polysaccharide antigens	Polysaccharides promoting immune dysregulation	https://pmc.ncbi.nlm.nih.gov/articles/PMC8157926/	https://academic.oup.com/femsre/article/47/2/fuad014/7104064	https://www.nature.com/articles/s41422-020-0332-7	https://www.dovepress.com/an-update-on-the-role-and-potential-molecules-in-relation-to-ruminococ-peer-reviewed-fulltext-article-DMSO	https://ueaeprints.uea.ac.uk/id/eprint/94369/1/2024LaplancheVPhD.pdf	https://www.gastrojournal.org/article/S0016-5085(17)36143-7/fulltext
Enterococcus gallinarum	Bacterial DNA fragments	Translocation from gut leading to autoimmune responses	https://rmdopen.bmj.com/content/5/2/e001037.abstract	https://journals.lww.com/co-rheumatology/fulltext/2019/03000/the_microbiome_in_systemic_autoimmune_disease_.16.aspx	https://www.frontiersin.org/journals/immunology/articles/10.3389/fimmu.2019.02608/full	https://www.sciencedirect.com/science/article/pii/S1297319X19300041	https://pmc.ncbi.nlm.nih.gov/articles/PMC6857005/	https://www.tandfonline.com/doi/full/10.1080/19490976.2019.1629236
Aggregatibacter actinomycetemcomitans	Leukotoxin A	Neutrophil activation and autoantibody production	https://pmc.ncbi.nlm.nih.gov/articles/PMC7359886/#:~:text=Summary,strategies%20to%20prevent/treat%20disease.	https://www.mdpi.com/2072-6651/11/9/489#:~:text=Aggregatibacter%20actinomycetemcomitans%20is%20an%20oral,mechanisms%20of%20induced%20cell%20death.	https://pmc.ncbi.nlm.nih.gov/articles/PMC4601274/#:~:text=Despite%20the%20pathogenic%20potential%20of,bacteria%20that%20lack%20Cdt%20expression.&text=The%20LtxA%20selectively%20affects%20human,disruption%20of%20the%20membrane%20integrity.&text=Apart%20from%20causing%20death%20of,response%20in%20human%20monocytes/macrophages.&text=There%20is%20a%20strong%20association,in%20the%20infected%20individ…	https://www.nature.com/articles/cddis20116#:~:text=Aggregatibacter%20(Actinobacillus)%20actinomycetemcomitans%20is%20a,target%20for%20future%20therapeutic%20agents.	https://pmc.ncbi.nlm.nih.gov/articles/PMC5384717/#:~:text=We%20identified%20the%20pore%2Dforming,disease%20(1%2C%202).	https://pmc.ncbi.nlm.nih.gov/articles/PMC8777676/#:~:text=Leukotoxin%20A%20(LtxA)%20is%20the,LtxA%20of%20Aa%20and%20RA.	https://pubmed.ncbi.nlm.nih.gov/32570853/#:~:text=Here%2C%20we%20investigate%20the%20association,;%20leukotoxin%20A;%20rheumatoid%20arthritis.	https://www.frontiersin.org/journals/medicine/articles/10.3389/fmed.2023.1176165/full
Streptococcus salivarius	Surface proteins	Modulation of mucosal immune responses	https://pmc.ncbi.nlm.nih.gov/articles/PMC5847202/	https://pmc.ncbi.nlm.nih.gov/articles/PMC2519405/	https://bmcoralhealth.biomedcentral.com/articles/10.1186/s12903-021-01606-z	https://www.frontiersin.org/journals/microbiology/articles/10.3389/fmicb.2018.00273/full	https://bmcmicrobiol.biomedcentral.com/articles/10.1186/s12866-016-0843-z	https://journals.asm.org/doi/full/10.1128/iai.00188-08	https://link.springer.com/article/10.1007/s00253-018-8794-y
Bifidobacterium longum	Exopolysaccharides	Immune modulation via gut barrier protection	https://www.frontiersin.org/journals/microbiology/articles/10.3389/fmicb.2024.1396308/full	https://pubmed.ncbi.nlm.nih.gov/20884069/#:~:text=Abstract,even%20some%20food%2Dspoilage%20microbe.	https://pmc.ncbi.nlm.nih.gov/articles/PMC10730214/	https://journals.asm.org/doi/10.1128/aem.02238-16	https://www.eurekaselect.com/article/87547	https://www.sciencedirect.com/science/article/pii/S0144861724012438?ssrnid=4952423&dgcid=SSRN_redirect_SD
Bacteroides thetaiotaomicron	Capsular polysaccharides	Induction of mucosal inflammation and immune dysregulation	https://pubmed.ncbi.nlm.nih.gov/31900343/	https://pmc.ncbi.nlm.nih.gov/articles/PMC5830307/#:~:text=Summary,immune%20responses%20and%20antibiotic%20perturbations.	https://www.sciencedirect.com/science/article/abs/pii/S0144861722009456#:~:text=thetaiotaomicron%20R%2DLPS.-,Abstract,to%20promote%20TLR2%2Dmediated%20response.	https://elifesciences.org/articles/81212	https://www.frontiersin.org/journals/immunology/articles/10.3389/fimmu.2020.00690/full	https://academic.oup.com/ibdjournal/article/25/1/85/5095645?login=false
Enterobacter cloacae	Outer membrane proteins	Immune responses to outer membrane proteins in joints	https://pmc.ncbi.nlm.nih.gov/articles/PMC7047878/	https://pmc.ncbi.nlm.nih.gov/articles/PMC9415879/#:~:text=Enterobacter%20cloacae%20is%20mainly%20responsible,stability%20of%20the%20binding%20complex.	https://www.mdpi.com/2076-2607/11/7/1690#:~:text=cloacae%20isolates%20displayed%20decreased%20membrane%20permeability%20due,ompC%20or%20ompF%20expression%2C%20or%20both%20[119].&text=Meanwhile%2C%20among%20the%20environmental%20isolates%20of%20Enterobacter,linear%20regression%20performed%20by%20GraphPad%20Prism%20(v.	https://www.sciencedirect.com/science/article/pii/S1286457902015459#:~:text=After%20encountering%20an%20invading%20pathogen,and%20the%20alternative%20pathway%2C%20respectively.	https://www.frontiersin.org/journals/microbiology/articles/10.3389/fmicb.2016.02054/full	https://www.sciencedirect.com/science/article/pii/S1874391920303626?casa_token=0zncSkZ9VhMAAAAA:ThPC0v-tEWB60LYxa9zt9VqI3Tuca3sr2JoX2MV_b07b1AopVftYze2-aCT6ah-7RElDoRaRbDo	https://www.jrheum.org/content/38/1/161.short	https://ard.bmj.com/content/55/6/363.short	https://www.mdpi.com/1422-0067/19/10/3241
Bacteroides vulgatus	LPS (lipopolysaccharide)	LPS-mediated activation of immune pathways leading to inflammation	https://pmc.ncbi.nlm.nih.gov/articles/PMC10502948/#:~:text=Pathological%20epithelial%2Dmesenchymal%20transition%20(EMT,either%20alone%20or%20in%20combination.	https://pubs.acs.org/doi/10.1021/acscentsci.0c00791	https://journals.asm.org/doi/10.1128/spectrum.02517-22	https://www.frontiersin.org/journals/immunology/articles/10.3389/fimmu.2022.1036196/full	https://pubs.acs.org/doi/full/10.1021/acscentsci.0c00791	https://www.sciencedirect.com/science/article/pii/S2090123221001089#:~:text=Moreover%2C%20capsular%20polysaccharide%20A%20(PSA,study%20by%20Solis%20et%20al.	https://pubs.acs.org/doi/10.1021/jacsau.3c00748
Roseburia hominis	Butyrate	Butyrate modulating gut barrier and immune responses	https://gut.bmj.com/content/gutjnl/early/2013/10/14/gutjnl-2013-305799.full.pdf	https://www.gutmicrobiotaforhealth.com/a-decrease-of-the-butyrate-producing-species-roseburia-hominis-and-faecalibacterium-prausnitzii-defines-dysbiosis-in-patients-with-ulcerative-colitis/	https://pmc.ncbi.nlm.nih.gov/articles/PMC5622956/	https://www.mdpi.com/2072-6643/15/10/2275#:~:text=Butyrate%20is%20mainly%20produced%20from,the%20intestine%20is%20substrate%20dependent.	https://pmc.ncbi.nlm.nih.gov/articles/PMC8608412/#:~:text=Butyrate%20supports%20the%20integrity%20of,and%20supporting%20intestinal%20mucus%20production.&text=Laboratory%20studies%20suggest%20that%20butyrate,enterochromaffin%20cell%20release%20of%20serotonin.&text=Butyrate%20enhances%20water%20and%20electrolyte,encoding%20for%20ATPase%20ion%20exchangers.&text=As%20a%20histone%20deacetylase%20inhib…	https://karger.com/ddi/article-abstract/40/6/793/823101/The-Role-of-Faecalibacterium-Roseburia-and?redirectedFrom=fulltext	https://pmc.ncbi.nlm.nih.gov/articles/PMC9787297/	https://pmc.ncbi.nlm.nih.gov/articles/PMC8647967/#:~:text=Figure%201.&text=Roseburia%20intestinalis%20modulation%20in%20the,lncRNA%20(HIF1A%2DAS2).
Clostridium species	Peptidoglycan fragments	Regulation of immune responses in RA patients	https://www.frontiersin.org/journals/microbiology/articles/10.3389/fmicb.2021.633732/full	https://www.mdpi.com/1873-149X/29/3/41	https://onlinelibrary.wiley.com/doi/abs/10.1111/j.1699-0463.1992.tb00833.x	https://www.benthamdirect.com/content/journals/cpd/10.2174/1381612822666160914182822	https://studenttheses.uu.nl/handle/20.500.12932/45572	https://pmc.ncbi.nlm.nih.gov/articles/PMC8155477/
Lactobacillus casei	Surface adhesins	Adhesin-mediated immune modulation and inflammation	https://pmc.ncbi.nlm.nih.gov/articles/PMC1391937/	https://www.sciencedirect.com/science/article/abs/pii/S0278691523000649	https://link.springer.com/article/10.1007/s00284-020-02243-5	https://microbialcellfactories.biomedcentral.com/articles/10.1186/1475-2859-10-S1-S17	https://www.sciencedirect.com/science/article/abs/pii/S0264410X10002586	https://www.frontiersin.org/journals/microbiology/articles/10.3389/fmicb.2017.00321/full	https://www.nature.com/articles/s41598-020-75930-9	https://onlinelibrary.wiley.com/doi/10.1155/2013/237921
Ruminococcus torques	Capsular antigens	Capsular antigens promoting immune system dysregulation	https://pmc.ncbi.nlm.nih.gov/articles/PMC11323728/	https://deepblue.lib.umich.edu/handle/2027.42/194708	https://www.mdpi.com/2077-0383/10/16/3609	https://pmc.ncbi.nlm.nih.gov/articles/PMC10075050/
Peptostreptococcus anaerobius	Peptidoglycan	Peptidoglycan triggering systemic inflammation	https://journals.sagepub.com/doi/pdf/10.1177/0968051907081869	https://pubmed.ncbi.nlm.nih.gov/31501538/	https://www.frontiersin.org/journals/immunology/articles/10.3389/fimmu.2020.01387/full	https://link.springer.com/article/10.1007/s00432-022-04422-2	https://www.nature.com/articles/s41571-023-00766-x
Proteus mirabilis	Lipooligosaccharide	Molecular mimicry leading to joint inflammation	https://pubmed.ncbi.nlm.nih.gov/11099935/#:~:text=Molecular%20mimicry%20is%20one%20of%20the%20pathological%20mechanisms%20proposed%20to&text=Proteus%20mirabilis%20is%20the%20possible%20cause%20of%20this%20severe%2C%20arthritic%20condition.	https://www.sciencedirect.com/science/article/pii/S0896841118305365#:~:text=gingivalis%2C%20the%20association%20between%20P,inflammation%20of%20joints%20%5B160%5D.	https://pubmed.ncbi.nlm.nih.gov/28516867/#:~:text=Abstract,in%20the%20treatment%20of%20RA.	https://onlinelibrary.wiley.com/doi/full/10.1111/sji.12697	https://pmc.ncbi.nlm.nih.gov/articles/PMC1681585/	https://link.springer.com/article/10.1007/s00296-012-2451-z	https://link.springer.com/article/10.1007/s10482-017-0945-0	https://www.frontiersin.org/journals/immunology/articles/10.3389/fimmu.2013.00418/full

## Sheet: Supplementary Table 2
Supplementary Table 2: Bacterial Species and Their Associated Autoimmune Diseases
Bacterium	Associated Autoimmune Disease(s)
Streptococcus pyogenes	Rheumatic fever, Rheumatic heart disease
Mycobacterium tuberculosis	Rheumatoid arthritis, Type 1 diabetes, leprosy
Yersinia enterocolitica	Graves' disease, Hashimoto's thyroiditis
Campylobacter jejuni	Guillain-Barre Syndrome, Miller Fisher Syndrome
Helicobacter pylori	Autoimmune gastritis, ITP, Hashimoto's thyroiditis
Borrelia burgdorferi	Lyme arthritis
Klebsiella pneumoniae	Ankylosing spondylitis, Reactive arthritis
Escherichia coli	Systemic lupus erythematosus, kawasaki, glaucoma
Chlamydia trachomatis	Reactive arthritis
Salmonella spp.	Inflammatory bowel disease, Reactive arthritis
Shigella spp.	Reactive arthritis
Staphylococcus aureus	Psoriasis, Rheumatoid arthritis, Multiple sclerosis
Pseudomonas aeruginosa	Autoimmune vasculitis
Porphyromonas gingivalis	Rheumatoid arthritis
Clostridium difficile	Inflammatory bowel disease
Desulfovibrio piger	Inflammatory Bowel Disease (IBD)
Peptostreptococcus spp.	Rheumatoid Arthritis
Enterococcus faecalis	Rheumatoid Arthritis (RA)
Mycoplasma pneumoniae	Guillain-Barre Syndrome (GBS), Rheumatoid Arthritis
Klebsiella spp.	Ankylosing Spondylitis, Reactive Arthritis
Yersinia pestis	Graves' disease
Chlamydia pneumoniae	Reactive Arthritis, Atherosclerosis
Listeria monocytogenes	Listeria infections
Neisseria meningitidis	Systemic Lupus Erythematosus (SLE)
Bordetella pertussis	Multiple Sclerosis
Enterococcus gallinarum	Systemic Lupus Erythematosus (SLE)
Lactobacillus reuteri	Systemic Lupus Erythematosus (SLE)
Mycobacterium avium	Autoimmune hepatitis
Shigella flexneri	Reactive Arthritis
Treponema pallidum	Autoimmune vasculitis
Borrelia recurrentis	Lyme Disease-associated arthritis
helicobacter pylori	Autoimmune uveitis
Rickettsia spp.	Systemic Lupus Erythematosus (SLE), Vasculitis
Streptococcus bovis	Systemic Lupus Erythematosus (SLE)
Escherichia coli (UPEC)	Systemic Lupus Erythematosus (SLE)
Streptococcus pneumoniae	Rheumatoid Arthritis, Reactive Arthritis
Haemophilus influenzae	Autoimmune uveitis
Helicobacter pylori	Autoimmune gastritis, ITP
Campylobacter jejuni	Guillain-Barre Syndrome, Reactive Arthritis
Staphylococcus aureus	Psoriasis, Rheumatoid Arthritis
Chlamydia pneumoniae	Reactive Arthritis, Rheumatoid Arthritis
Yersinia enterocolitica	Graves' Disease
Bacillus anthracis	Rheumatoid Arthritis, Autoimmune hepatitis
Chlamydia trachomatis	Reactive Arthritis
Mycobacterium tuberculosis	Type 1 Diabetes, Rheumatoid Arthritis
Bordetella pertussis	Multiple Sclerosis
Neisseria gonorrhoeae	Reactive Arthritis
Francisella tularensis	Autoimmune thyroiditis
Corynebacterium diphtheriae	Autoimmune myocarditis
Actinomyces spp.	Rheumatoid Arthritis
Veillonella parvula	Systemic Lupus Erythematosus (SLE)
Toxoplasma gondii	Autoimmune retinopathy
Bartonella henselae	Autoimmune vasculitis
Brucella spp.	Autoimmune hepatitis, Arthritis
Legionella pneumophila	Autoimmune pneumonia
Acinetobacter baumannii	Autoimmune vasculitis
Nocardia asteroides	Autoimmune hepatitis
Serratia marcescens	Reactive Arthritis
Tropheryma whipplei	Autoimmune enteropathy
Pasteurella multocida	Autoimmune arthritis
Coxiella burnetii	Autoimmune thyroiditis, Vasculitis
Salmonella enterica	Reactive Arthritis
Fusobacterium nucleatum	Rheumatoid Arthritis
Bacteroides fragilis	Autoimmune colitis
Aggregatibacter actinomycetemcomitans	Rheumatoid Arthritis
Escherichia coli (NC101 strain)	Crohn's Disease, Ulcerative Colitis
Helicobacter pylori	Autoimmune thrombocytopenia
Lactobacillus johnsonii	Crohn‚Äôs Disease
Pseudomonas putida	Celiac Disease
Borrelia burgdorferi	Lyme Arthritis, Postinfectious Autoimmunity
Mycoplasma salivarium	Rheumatoid Arthritis
Borrelia burgdorferi	Lyme Arthritis
Chlamydia trachomatis	Reactive Arthritis, Rheumatoid Arthritis
Prevotella copri	Rheumatoid Arthritis
Bacteroides fragilis	Multiple Sclerosis, Inflammatory Bowel Disease (IBD)
Campylobacter upsaliensis	Guillain-Barre Syndrome
Clostridium perfringens	Multiple Sclerosis
Collinsella aerofaciens	Rheumatoid Arthritis
Prevotella copri	Rheumatoid Arthritis
Treponema pallidum	Autoimmune vasculitis
Escherichia coli	Systemic Lupus Erythematosus (SLE)
Parabacteroides distasonis	Crohn's Disease
Akkermansia muciniphila	Multiple Sclerosis
Faecalibacterium prausnitzii	Crohn's Disease
Ruminococcus gnavus	Systemic Lupus Erythematosus (SLE)
Enterococcus gallinarum	Rheumatoid Arthritis
Aggregatibacter actinomycetemcomitans	Rheumatoid Arthritis
Streptococcus salivarius	Systemic Lupus Erythematosus (SLE)
Bifidobacterium longum	Inflammatory Bowel Disease (IBD)
Bacteroides thetaiotaomicron	Crohn's Disease
Enterobacter cloacae	Rheumatoid Arthritis
Bacteroides vulgatus	Crohn's Disease, Rheumatoid Arthritis
Roseburia hominis	Ulcerative Colitis
Clostridium species	Rheumatoid Arthritis
Lactobacillus casei	Rheumatoid Arthritis
Ruminococcus torques	Inflammatory Bowel Disease (IBD)
Peptostreptococcus anaerobius	Crohn's Disease
Proteus mirabilis	Rheumatoid Arthritis
